# Supplementary material for: Comparing Virtual Reality–Based and Traditional Physical Objective Structured Clinical Examination (OSCE) Stations for Clinical Competency Assessments: Randomized Controlled Trial
Source: J Med Internet Res. 2025 Jan 10;27:e55066. doi: 10.2196/55066 (PMC11759906; doi:10.2196/55066)
Supplement: Multimedia Appendix 3 [file jmir_v27i1e55066_app3.xlsx]

## Sheet: Feasibility
Area of focus	The feasibility study asks…	Outcome
Acceptability	To what extent is a new idea, program, process or measure judged as suitable, satisfying, or attractive to program deliverers? To program recipients?	Acceptance was reported high both quantitatively and qualitatively among program recipients. The intent to continue use among recipients was moderate with possible causes identified in thematic analysis. Acceptability was not specifically evaluated among deliverers, but presumably attractive due to support from automatic assessment and reduced time required for room setup.
Demand	To what extent is a new idea, program, process, or measure likely to be used (i.e., how much demand is likely to exist?)	Was not specifically assessed. Given that the analog representation of complex emergency medical scenarios is fraught with many problems (as stated in the introduction section), the likelihood of reusing VR-based stations in this field is high. Since a VR-based OSCE station only usable at a predefined time in the academic year, no statement can be made about the presumed frequency of use. The exa…
Implementation	To what extent can a new idea, program, process, or measure be successfully delivered to intended participants in some defined, but not fully controlled, context?	There were n = 4 technical issues related to hardware and software interaction. In the n = 4 cases where the completion of VR scenarios was carried out by a tutor under the students' guidance, no technical problems were reported. As a result, 53 out of 57 participants (93%) were able to use the VR station without technical difficulties. As mentioned, n = 4 participants opted to complete the VRS t…
Practicality	To what extent can an idea, program, process, or measure be carried out with intended participants using existing means, resources, and circumstances and without outside intervention?	Resources in terms of hardware and software are required for the implementation of VR-based stations. We have listed the costs of VR-based and analog emergency medical stations on the second sheet in this document ("Cost comparison"). In our case, the VR software was licensed, so the development costs for the scenario did not have to be borne. According to the information from the developing comp…
Adaptation	To what extent does an existing idea, program, process, or measure perform when changes are made for a new format or with a different population?	The item metrics of the new concept (VRS) were comparable to or better than those of the existing concept (PHS). Thus, the change in modality does not result in a deterioration in the process or performance of the OSCE.
Integration	To what extent can a new idea, program, process, or measure be integrated within an existing system?	Since OSCE stations are modular and can be modified independently (which happens regularly), the VR-OSCE station could be integrated without further changes to the other system components (other stations, overall process).
Expansion	To what extent can a previously tested program, process, approach, or system be expanded to provide a new program or service?	As digital programs, VR-based stations can be expanded content-wise and formally without restrictions and adapted to other contexts. However, a corresponding programming effort must be considered.
Limited efficacy	Does the a new idea, program, process, or measure show promise of being successful with the intended population, even in a highly controlled setting?	The approach has already been tested with a representative target group and showed promising efficacy in terms of performance and user evaluation.
(according to Bowen et al. 2009)

## Sheet: Cost comparison
	Cost in €
	VRS3	PHS	Comment
Salaries for tutors	15	60	The tutors' duties include the setup and teardown of the OSCE station.
Salaries for simulated patients	0	756	The duties included both the training and the examination deployment, along with the provision of respective travel allowances
Consumables1	0	100
App for displaying vital signs monitor on tablet	0	30
VR-ready Laptop	129	0	The purchase price was calculated based on a 5-year lifespan, with two OSCE sessions per year.
VR head mounted display	49	0	The purchase price was calculated based on a 5-year lifespan, with two two OSCE sessions per year.
Sum2	193	946
1) For the calculation, investment items typically found in the standard equipment of the skills lab (such as infusion stands or patient beds) were not included on the PHS side. Similarly, the salaries and time spent by medical staff on scenario creation were not considered
2) Additional costs that were incurred equally for both stations (e.g., examiners, overall organization) were also excluded from this comparison
3) The development costs of the VR scenarios were not included in the calculation. According to the developer, these costs amounted to approximately €25,000 for both scenarios combined. The licensing fees for using STEP-VR were €500 per month at the time of use.
