# Supplementary material for: Comparing Virtual Reality–Based and Traditional Physical Objective Structured Clinical Examination (OSCE) Stations for Clinical Competency Assessments: Randomized Controlled Trial
Source: J Med Internet Res. 2025 Jan 10;27:e55066. doi: 10.2196/55066 (PMC11759906; doi:10.2196/55066)
Supplement: Multimedia Appendix 4 [file jmir_v27i1e55066_app4.xlsx]

## Sheet: Sheet 1
station
