# Supplementary material for: Comparing Virtual Reality–Based and Traditional Physical Objective Structured Clinical Examination (OSCE) Stations for Clinical Competency Assessments: Randomized Controlled Trial
Source: J Med Internet Res. 2025 Jan 10;27:e55066. doi: 10.2196/55066 (PMC11759906; doi:10.2196/55066)
Supplement: Multimedia Appendix 5 [file jmir_v27i1e55066_app5.xlsx]

## Sheet: VR-OSCE-Evaluation_ohne_Stellve
		Participant Characteristics				Stress			Usability		Preparation		Acceptance					Performance			General Rating
Scenario (1= Sepsis, 2= Anaphylaxis)	Which station modality was completed? (1=VRS, 3=PHS)	Gender (1=male, 2=female, 3=diverse)	Experience in emergency medicine (e.g. voluntary service)? (1=yes, 2=no)	Cumulative experience with VR applications? (1=none, 2=0-5h, 3=6-10h, 4=more than 10h)	Utilization of VR lab for preparation (1=yes, 2=no)	Item 1	Item 2	Item 3	Item 4	Item 5	Item 6	Item 7	Item 8	Item 9	Item 10	Item 11	Item 12	Item 13	Item 14	Item 15	Item 16	Item 17	Item 18
1	1	1	2	2	1	3	4	4	2	1	3	3	3	4	4	1	2	3	3	3	5	1	1
1	1	2	2	2	1	3	3	3	3	3	3	4	2	3	4	1	2	3	3	3	5	1	1
1	1	2	2	2	1	1	4	1	3	1	2	1	3	5	3	2	3	4	4	3	4	4	1
1	1	2	1	2	1	2	2	3	5	5	2	5	4	5	5	3	3	4	4	4	4	4	3
1	1	2	2	1	2	4	5	2	4	2	2	3	2	4	4	2	2	3	2	2	2	2	1
1	1	2	1	2	2	1	2	1	4	3	2	3	4	5	5	4	4	4	4	4	4	4	4
1	1	2	2	2	1	2	2	1	5	4	4	4	4	3	4	4	4	4	4	3	3	4	4
1	1	2	2	2	2	2	3	1	4	3	2	4	2	4	4	2	3	2	3	3	2	2	2
1	1	1	2	1	2	4	4	1	3	3	3	3	4	3	4	4	3	3	2	2	4	4	4
1	1	1	2	2	1	4	2	2	5	4	3	3	2	4	4	2	2	3	3	4	1	1	1
1	1	2	2	2	1	1	3	1	5	4	4	5	4	4	4	2	3	3	3	3	4	2	2
1	1	2	2	2	1	1	2	1	4	3	3	3	3	5	5	3	4	3	3	4	3	3	3
1	1	1	2	1	2	3	2	1	4	4	3	3	5	5	5	3	4	5	4	4	4	3	4
1	1	2	2	2	1	1	2	3	5	3	2	2	3	3	5	3	5	3	4	4	3	3	3
1	1	1	1	2	2	2	2	1	3	2	3	4	2	3	5	3	3	3	4	3	3	3	3
1	1	2	2	2	2	4	5	2	4	4	2	3	5	4	5	4	4	3	3	3	4	4	4
1	1	1	2	1	2	3	4	1	4	4	2	4	3	4	4	3	3	2	3	2	1	1	1
1	1	1	2	1	2	2	4	1	4	4	2	3	4	4	4	4	4	4	3	3	4	4	4
1	1	2	1	2	2	1	1	1	3	4	4	4	2	4	5	2	3	4	4	4	2	3	3
1	1	2	2	2	2	1	3	2	4	3	3	4	4	2	4	3	3	4	3	3	3	3	3
1	1	2	2	1	2	5	5	1	3	5	1	1	1	1	5	1	2	3	3	3	1	1	1
1	1	2	2	2	2	3	3	1	4	4	5	5	5	5	5	4	4	5	4	4	3	4	4
1	1	2	2	2	2	5	2	1	1	1	1	1	1	1	4	1	1	1	1	2	3	1	1
1	1	1	2	2	2	1	2	1	4	3	3	4	5	3	5	5	5	5	4	4	5	5	5
1	1	1	1	1	2	1	1	4	3	3	1	3	2	4	4	3	4	4	4	4	1	3	3
1	1	1	2	1	2	1	1	1	3	3	4	3	4	2	4	4	5	4	4	4	4	4	4
1	1	1	2	1	2	3	4	1	5	4	3	3	4	5	5	4	5	3	2	2	2	3	3
2	1	2	1	2	2	2	2	2	4	3	3	5	3	4	4	3	4	3	5	5	4	4	3
2	1	1	1	2	2	3	2	4	2	3	2	3	4	3	4	4	4	4	3	4	3	4	4
2	1	1	2	1	2	4	4	1	5	4	5	3	5	5	5	5	5	4	3	3	5	5	5
2	1	1	2	1	2	2	2	1	4	5	5	5	5	5	5	1	5	5	3	3	5	5	5
2	1	1	1	2	2	1	1	1	5	4	1	2	4	5	4	3	4	5	5	5	4	2	5
2	1	2	2	2	2	2	3	1	3	4	3	5	5	4	5	4	4	5	3	4	3	4	4
2	1	1	2	2	2	1	3	1	5	5	2	3	2	3	4	4	3	4	3	3	3	4	3
2	1	2	2	1	2	2	2	2	1	2	2	2	2	5	5	4	4	4	4	4	5	5	5
2	1	2	2	2	2	3	2	1	2	2	3	3	1	2	5	2	3	2	2	3	5	2	2
2	1	2	2	3	1	1	1	1	3	5	4	4	3	4	5	3	4	4	3	4	5	4	2
2	1	1	1	1	2	2	2	4	4	4	3	3	2	4	5	4	4	4	4	4	1	4	3
2	1	2	2	2	1	2	2	2	4	5	2	4	4	5	5	5	5	4	5	4	5	5	5
2	1	2	2	2	1	1	2	1	5	5	3	2	1	5	5	3	4	4	5	5	5	4	3
2	1	2	2	1	2	5	2	1	1	1	1	2	1	5	3	1	1	3	3	3	5	5	1
2	1	1	2	2	1	2	2	2	5	5	2	3	5	4	5	5	5	4	3	3	5	5	5
2	1	2	1	2	2	1	1	1	2	2	2	2	4	5	4	4	5	4	4	4	3	4	4
1	3	2	2	1	2	3	4	1	1	4	1	2	5	4	5	5	4	4	3	2	4	4	5
1	3	2	2	2	2	4	3	1	5	3	3	3	4	4	5	4	4	2	3	3	5	4	4
1	3	1	2	2	2	4	4	2	4	4	1	3	3	3	4	4	4	4	4	2	4	4	4
1	3	1	2	2	2	3	2	2	4	3	2	5	4	4	5	4	4	3	4	4	2	4	4
1	3	2	2	3	2	2	4	1	5	5	3	5	2	5	5	5	5	4	3	3	5	5	5
1	3	1	1	2	2	1	2	1	1	4	3	2	4	5	5	5	4	4	4	4	5	5	5
1	3	1	2	2	1	3	4	1	5	2	1	3	4	5	5	5	4	3	4	4	4	3	4
1	3	2	2	2	1	2	2	1	5	5	3	4	3	5	4	4	5	3	3	3	5	5	4
1	3	1	1	2	1	2	2	2	4	3	2	4	2	3	4	2	3	3	4	4	3	2	2
1	3	1	2	2	1	2	1	2	4	5	4	5	4	4	5	5	5	5	4	4	2	4	4
1	3	3	1	2	1	1	1	1	2	1	1	1	3	5	4	1	1	2	4	5	4	3	2
1	3	2	2	2	1	4	4	4	5	3	2	2	1	3	4	2	3	2	3	3	4	4	2
1	3	2	2	1	2	5	1	5	3	1	1	3	3	3	4	1	2	1	1	2	3	1	1
1	3	1	2	2	1	3	3	2	1	1	4	3	1	3	1	1	4	2	3	3	2	2	2
1	3	1	2	2	2	3	3	1	3	4	1	5	1	4	4	2	2	2	4	3	3	3	2
1	3	1	2	1	2	4	4	1	5	5	3	4	5	5	5	4	4	4	4	3	4	4	4
1	3	2	2	2	2	1	1	1	4	4	3	3	2	5	5	3	4	4	5	4	5	4	4
1	3	1	2	2	1	1	1	1	5	5	3	5	4	5	5	4	5	5	5	5	5	4	5
1	3	2	1	1	2	1	1	1	5	5	5	5	5	5	5	1	5	5	5	5	2	2	2
1	3	2	2	2	2	3	2	1	3	2	1	4	1	3	3	3	3	3	3	3	4	4	4
1	3	2	2	2	1	3	3	2	3	3	2	4	4	4	4	3	3	3	3	3	3	2	2
1	3	1	2	2	2	1	2	1	3	1	1	1	1	3	3	1	1	1	3	4	1	1	1
1	3	2	2	2	1	2	1	4	5	4	2	5	1	5	3	1	3	4	4	4	5	2	3
1	3	2	2	2	2	4	3	4	3	3	3	3	1	4	3	1	1	3	2	3	3	1	1
1	3	2	1	1	2	2	2	1	3	2	1	1	4	5	5	5	5	4	4	4	2	4	4
1	3	2	2	2	2	1	3	3	3	5	4	4	4	4	5	5	4	5	5	4	5	4	4
1	3	1	1	2	2	1	1	1	3	3	4	4	2	5	5	3	3	5	5	5	3	3	5
1	3	2	1	2	2	1	1	1	5	5	5	5	3	4	5	5	5	4	4	4	4	5	5
1	3	1	2	1	2	2	3	1	5	4	3	4	4	4	5	4	5	5	4	4	3	3	4
1	3	2	2	2	2	2	3	2	4	4	2	5	4	5	5	4	4	4	4	4	5	4	4
2	3	2	2	2	2	3	4	1	4	4	2	4	5	4	5	5	4	5	3	4	5	5	5
2	3	2	2	2	2	1	1	1	5	5	3	5	4	5	5	5	5	5	5	5	2	3	3
2	3	1	2	2	1	4	2	4	5	3	3	3	4	3	4	4	3	3	2	2	3	2	4
2	3	1	1	2	1	4	2	4	3	2	1	1	3	4	4	3	2	2	2	2	4	4	4
2	3	1	1	2	2	3	2	1	5	4	4	5	4	4	5	5	4	5	4	4	5	5	4
2	3	2	2	2	2	3	3	1	4	4	3	4	4	3	5	5	5	4	2	3	3	3	3
2	3	2	2	1	2	3	2	1	2	3	4	5	3	2	5	4	5	5	3	4	5	5	5
2	3	2	2	1	2	4	2	4	3	3	4	4	2	5	5	4	4	3	3	3	4	5	4
2	3	1	2	2	2	1	2	1	3	3	4	4	5	5	5	3	4	4	4	4	2	3	3
2	3	1	1	2	2	1	1	1	4	2	5	5	4	5	5	5	4	5	5	4	3	5	5
2	3	2	2	2	2	3	4	1	2	3	3	3	5	4	4	3	3	3	2	2	3	4	3
2	3	2	2	2	1	3	3	4	5	1	2	4	4	4	5	3	4	5	4	4	3	3	3
2	3	2	2	2	1	2	2	1	3	4	5	5	2	5	5	5	5	5	4	4	2	5	5
2	3	2	2	2	1	2	3	1	4	4	3	4	4	5	4	4	4	4	4	4	4	4	4
2	3	1	2	2	2	3	3	1	4	3	1	1	4	3	4	2	3	1	3	4	1	1	4
2	3	2	2	2	2	4	2	2	3	2	3	4	4	4	4	4	4	4	4	4	2	2	4
2	3	1	2	2	2	5	4	1	3	5	3	3	5	2	5	5	5	5	3	3	5	5	5
2	3	1	2	1	2	1	1	1	4	4	2	2	3	4	4	4	4	2	1	3	4	4	4
2	3	2	2	2	2	2	3	1	5	3	3	4	1	3	5	5	4	4	4	4	5	5	5
